# Supplementary material for: Sgk1 upregulation in hippocampus-projecting amygdala neurons underlies the delayed onset of PTSD-like avoidance behavior
Source: Nat Commun. 2026 Apr 1;17:4683. doi: 10.1038/s41467-026-71129-0 (PMC13201608; doi:10.1038/s41467-026-71129-0)
Supplement: Supplementary file 3 — Supplementary Data 1 [file 41467_2026_71129_MOESM3_ESM.xlsx]

## Sheet: Sheet1
	Statistical analyses related to Figures 1-8 and Supplementary Figures 1-20.
	Figures	Response variable	Sample size	Treatment	Statistical Analysis	Treatment effect	P value
	Fig. 1d	Time in center area	Control: n = 10 mice; 1d P-FS: n = 10 mice; 7d P-FS: n = 10 mice	FS treatment	One-way ANOVA	F (2, 27) = 5.996	P = 0.0070
				Control vs. 1d P-FS	Bonferroni post hoc comparison		P = 0.1110
				Control vs. 7d P-FS	Bonferroni post hoc comparison		P = 0.0037
	Fig. 1e	Total distance traveled	Control: n = 10 mice; 1d P-FS: n = 10 mice; 7d P-FS: n = 10 mice	FS treatment	One-way ANOVA	F (2, 27) = 0.4236	P = 0.6589
	Fig. 1f	Time in open arms	Control: n = 10 mice; 1d P-FS: n = 10 mice; 7d P-FS: n = 10 mice	FS treatment	Kruskal-Wallis test		P = 0.0082
				Control vs. 1d P-FS	Bonferroni post hoc comparison		P = 0.3636
				Control vs. 7d P-FS	Bonferroni post hoc comparison		P = 0.0058
	Fig. 1g	Open arm entries	Control: n = 10 mice; 1d P-FS: n = 10 mice; 7d P-FS: n = 10 mice	FS treatment	One-way ANOVA	F (2, 27) = 4.094	P = 0.0280
				Control vs. 1d P-FS	Bonferroni post hoc comparison		P = 0.2745
				Control vs. 7d P-FS	Bonferroni post hoc comparison		P = 0.0162
	Fig. 1m	AUC of Z-score	Control: n = 6 mice; FS: n = 6 mice	FS treatment	Two-way RM ANOVA	F (1, 10) = 6.107	P = 0.0330
				Time	Two-way RM ANOVA	F (2, 20) = 1.961	P = 0.1669
				Interaction	Two-way RM ANOVA	F (2, 20) = 9.758	P = 0.0011
				Control (Pre-FS vs. 1d P-FS )	Bonferroni post hoc comparison		P = 0.9944
				Control (Pre-FS vs. 7d P-FS )	Bonferroni post hoc comparison		P = 0.4604
				FS (Pre-FS vs. 1d P-FS )	Bonferroni post hoc comparison		p > 0.9999
				FS (Pre-FS vs. 7d P-FS )	Bonferroni post hoc comparison		P = 0.0014
				Pre-FS (Control vs. FS)	Bonferroni post hoc comparison		p > 0.9999
				1d P-FS (Control vs. FS)	Bonferroni post hoc comparison		p > 0.9999
				7d P-FS (Control vs. FS)	Bonferroni post hoc comparison		P < 0.0001
	Fig. 1p	AUC of Z-score	Control: n = 6 mice; FS: n = 6 mice	FS treatment	Two-way RM ANOVA	F (1, 10) = 6.231	P = 0.0317
				Time	Two-way RM ANOVA	F (2, 20) = 4.824	P = 0.0195
				Interaction	Two-way RM ANOVA	F (2, 20) = 6.814	P = 0.0055
				Control (Pre-FS vs. 1d P-FS )	Bonferroni post hoc comparison		P = 0.4651
				Control (Pre-FS vs. 7d P-FS )	Bonferroni post hoc comparison		P > 0.9999
				FS (Pre-FS vs. 1d P-FS )	Bonferroni post hoc comparison		P > 0.9999
				FS (Pre-FS vs. 7d P-FS )	Bonferroni post hoc comparison		P = 0.0019
				Pre-FS (Control vs. FS)	Bonferroni post hoc comparison		P = 0.8771
				1d P-FS (Control vs. FS)	Bonferroni post hoc comparison		P > 0.9999
				7d P-FS (Control vs. FS)	Bonferroni post hoc comparison		P = 0.0005
	Fig. 1s	c-Fos+ cells/mm2	Control: n = 6 mice; 1d P-FS: n = 6 mice; 7d P-FS: n = 6 mice	FS treatment	Kruskal-Wallis test		P = 0.0363
				Control vs. 1d P-FS	Bonferroni post hoc comparison		P > 0.9999
				Control vs. 7d P-FS	Bonferroni post hoc comparison		P = 0.0449
	Fig. 2e	AUC of Z-score	Control: n = 6 mice; FS: n = 6 mice	FS treatment	Two-way RM ANOVA	F (1, 10) = 1.295	P = 0.2816
				Time	Two-way RM ANOVA	F (2, 20) = 21.53	P < 0.0001
				Interaction	Two-way RM ANOVA	F (2, 20) = 16.01	P < 0.0001
				Control (Pre-FS vs. 1d P-FS )	Bonferroni post hoc comparison		P = 0.1753
				Control (Pre-FS vs. 7d P-FS )	Bonferroni post hoc comparison		P = 0.5279
				FS (Pre-FS vs. 1d P-FS )	Bonferroni post hoc comparison		P = 0.1967
				FS (Pre-FS vs. 7d P-FS )	Bonferroni post hoc comparison		P < 0.0001
				Pre-FS (Control vs. FS)	Bonferroni post hoc comparison		P > 0.9999
				1d P-FS (Control vs. FS)	Bonferroni post hoc comparison		P > 0.9999
				7d P-FS (Control vs. FS)	Bonferroni post hoc comparison		P = 0.0012
	Fig. 2h	AUC of Z-score	Control: n = 6 mice; FS: n = 6 mice	FS treatment	Two-way RM ANOVA	F (1, 10) = 1.893	P = 0.1989
				Time	Two-way RM ANOVA	F (2, 20) = 11.26	P = 0.0005
				Interaction	Two-way RM ANOVA	F (2, 20) = 7.064	P = 0.0048
				Control (Pre-FS vs. 1d P-FS )	Bonferroni post hoc comparison		P = 0.4907
				Control (Pre-FS vs. 7d P-FS )	Bonferroni post hoc comparison		P > 0.9999
				FS (Pre-FS vs. 1d P-FS )	Bonferroni post hoc comparison		P > 0.9999
				FS (Pre-FS vs. 7d P-FS )	Bonferroni post hoc comparison		P = 0.0002
				Pre-FS (Control vs. FS)	Bonferroni post hoc comparison		P > 0.9999
				1d P-FS (Control vs. FS)	Bonferroni post hoc comparison		P > 0.9999
				7d P-FS (Control vs. FS)	Bonferroni post hoc comparison		P = 0.0022
	Fig. 2m	AUC of Z-score	Control: n = 6 mice; FS: n = 6 mice	FS treatment	Two-way RM ANOVA	F (1, 10) = 0.07106	P = 0.7952
				Time	Two-way RM ANOVA	F (2, 20) = 0.9868	P = 0.3902
				Interaction	Two-way RM ANOVA	F (2, 20) = 0.5302	P = 0.5965
	Fig. 2p	AUC of Z-score	Control: n = 6 mice; FS: n = 6 mice	FS treatment	Two-way RM ANOVA	F (1, 10) = 0.02074	P = 0.8883
				Time	Two-way RM ANOVA	F (2, 20) = 0.002340	P = 0.9977
				Interaction	Two-way RM ANOVA	F (2, 20) = 0.07086	P = 0.9318
	Fig. 2s	c-Fos+ cells/mm2	Control: n = 6 mice; 1d P-FS: n = 6 mice; 7d P-FS: n = 6 mice	FS treatment	One-way ANOVA	F (2, 15) = 12.72	P = 0.0006
					Bonferroni post hoc comparison		P > 0.9999
					Bonferroni post hoc comparison		P = 0.0008
	Fig. 2t	c-Fos+ beads+/beads+ cells (%)	Control: n = 6 mice; 1d P-FS: n = 6 mice; 7d P-FS: n = 6 mice	FS treatment	One-way ANOVA	F (2, 15) = 10.29	P = 0.0015
				Control vs. 1d P-FS	Bonferroni post hoc comparison		P = 0.9981
				Control vs. 7d P-FS	Bonferroni post hoc comparison		P = 0.0024
	Fig. 2w	c-Fos+ cells/mm2	Control: n = 6 mice; 1d P-FS: n = 6 mice; 7d P-FS: n = 5 mice	FS treatment	One-way ANOVA	F (2, 14) = 5.288	P = 0.0195
					Bonferroni post hoc comparison		P = 0.9400
					Bonferroni post hoc comparison		P = 0.0145
	Fig. 2x	c-Fos+ beads+/beads+ cells (%)	Control: n = 6 mice; 1d P-FS: n = 6 mice; 7d P-FS: n = 5 mice	FS treatment	One-way ANOVA	F (2, 14) = 1.666	P = 0.2243
	Fig. 3c	Number of action potential	Control: n = 14 neurons/4 mice; 1d P-FS: n = 13 neurons/4 mice; 7d P-FS: n = 17 neurons/4 mice	FS treatment	Two-way RM ANOVA	F (2, 241) = 5.088	P = 0.0106
				Injection current	Two-way RM ANOVA	F (4, 164) = 420.587	P < 0.0001
				Interaction	Two-way RM ANOVA	F (8, 164) = 4.531	P < 0.0001
				Control vs. 1d P-FS 50pA	Bonferroni post hoc comparison		P > 0.9999
				Control vs. 1d P-FS 100pA	Bonferroni post hoc comparison		P = 0.3633
				Control vs. 1d P-FS 150pA	Bonferroni post hoc comparison		P > 0.9999
				Control vs. 1d P-FS 200pA	Bonferroni post hoc comparison		P > 0.9999
				Control vs. 1d P-FS 250pA	Bonferroni post hoc comparison		P > 0.9999
				Control vs. 7d P-FS 50pA	Bonferroni post hoc comparison		P > 0.9999
				Control vs. 7d P-FS 100pA	Bonferroni post hoc comparison		P = 0.5076
				Control vs. 7d P-FS 150pA	Bonferroni post hoc comparison		P = 0.0967
				Control vs. 7d P-FS 200pA	Bonferroni post hoc comparison		P = 0.0045
				Control vs. 7d P-FS 250pA	Bonferroni post hoc comparison		P = 0.0126
	Fig. 3f	Number of action potential	Control: n = 15 neurons/4 mice; 1d P-FS: n = 12 neurons/3 mice; 7d P-FS: n = 13 neurons/3 mice	FS treatment	Two-way RM ANOVA	F (2, 37) = 0.586	P = 0.5616
				Injection current	Two-way RM ANOVA	F (4, 148) = 320.461	P < 0.0001
				Interaction	Two-way RM ANOVA	F (8, 148) = 0.910	P = 0.6602
	Fig. 3h	mEPSC frequency	Control: n = 12 neurons/4 mice; 1d P-FS: n = 16 neurons/4 mice; 7d P-FS: n = 13 neurons/4 mice	FS treatment	One-way ANOVA	F (2, 38) = 3.904	P = 0.0287
				Control vs. 1d P-FS	Bonferroni post hoc comparison		P > 0.9999
				Control vs. 7d P-FS	Bonferroni post hoc comparison		P = 0.0473
	Fig. 3i	mEPSC amplitude	Control: n = 12 neurons/4 mice; 1d P-FS: n = 16 neurons/4 mice; 7d P-FS: n = 13 neurons/4 mice	FS treatment	Kruskal-Wallis test		P = 0.9632
	Fig. 3k	mIPSC frequency	Control: n = 13 neurons/4 mice; 1d P-FS: n = 14 neurons/4 mice; 7d P-FS: n = 12 neurons/4 mice	FS treatment	One-way ANOVA	F (2, 36) = 0.1996	P = 0.8199
	Fig. 3l	mIPSC amplitude	Control: n = 13 neurons/4 mice; 1d P-FS: n = 14 neurons/4 mice; 7d P-FS: n = 12 neurons/4 mice	FS treatment	One-way ANOVA	F (2, 36) = 0.6912	P = 0.5075
	Fig. 3n	mEPSC frequency	Control: n = 13 neurons/4 mice; 1d P-FS: n = 12 neurons/4 mice; 7d P-FS: n = 14 neurons/4 mice	FS treatment	One-way ANOVA	F (2, 36) = 0.3631	P = 0.6981
	Fig. 3o	mEPSC amplitude	Control: n = 13 neurons/4 mice; 1d P-FS: n = 12 neurons/4 mice; 7d P-FS: n = 14 neurons/4 mice	FS treatment	One-way ANOVA	F (2, 36) = 0.995	P = 0.3797
	Fig. 3q	mIPSC frequency	Control: n = 16 neurons/4 mice; 1d P-FS: n = 13 neurons/4 mice; 7d P-FS: n = 15 neurons/4 mice	FS treatment	Kruskal-Wallis test		P = 0.9456
	Fig. 3r	mIPSC amplitude	Control: n = 16 neurons/4 mice; 1d P-FS: n = 13 neurons/4 mice; 7d P-FS: n = 15 neurons/4 mice	FS treatment	One-way ANOVA	F (2, 41) = 0.7528	P = 0.4775
	Fig. 4d	Time in center area	mCherry+Vehicle: n = 12 mice; mCherry+CNO: n = 10 mice; hM4Di+Vehicle: n = 12 mice; hM4Di+CNO: n = 10 mice	hM4Di treatment	Two-way ANOVA	F (1, 40) = 9.401	P = 0.0039
				CNO treatment	Two-way ANOVA	F (1, 40) = 6.535	P = 0.0145
				Interaction	Two-way ANOVA	F (1, 40) = 4.293	P = 0.0448
				mCherry+CNO vs. hM4Di+CNO	Bonferroni post hoc comparison		P = 0.0074
				hM4Di+Vehicle vs. hM4Di+CNO	Bonferroni post hoc comparison		P = 0.0132
	Fig. 4e	Total distance traveled	mCherry+Vehicle: n = 12 mice; mCherry+CNO: n = 10 mice; hM4Di+Vehicle: n = 12 mice; hM4Di+CNO: n = 10 mice		Kruskal-Wallis test		P = 0.5943
	Fig. 4f	Time in open arms	mCherry+Vehicle: n = 12 mice; mCherry+CNO: n = 10 mice; hM4Di+Vehicle: n = 12 mice; hM4Di+CNO: n = 10 mice		Kruskal-Wallis test		P = 0.0106
				mCherry+CNO vs. hM4Di+CNO	Bonferroni post hoc comparison		P = 0.0258
				hM4Di+Vehicle vs. hM4Di+CNO	Bonferroni post hoc comparison		P = 0.0307
	Fig. 4g	Open arm entries	mCherry+Vehicle: n = 12 mice; mCherry+CNO: n = 10 mice; hM4Di+Vehicle: n = 12 mice; hM4Di+CNO: n = 10 mice	hM4Di treatment	Two-way ANOVA	F (1, 40) = 6.532	P = 0.0145
				CNO treatment	Two-way ANOVA	F (1, 40) = 2.967	P = 0.0927
				Interaction	Two-way ANOVA	F (1, 40) = 5.976	P = 0.0190
				mCherry+CNO vs. hM4Di+CNO	Bonferroni post hoc comparison		P = 0.0096
				hM4Di+Vehicle vs. hM4Di+CNO	Bonferroni post hoc comparison		p = 0.0320
	Fig. 5b	Serum CORT (% of control)	Control: n = 6 mice; 1h P-FS: n = 6 mice;1d P-FS: n = 6 mice; 7d P-FS: n = 6 mice	FS treatment	One-way ANOVA	F (3, 20) = 39.65	P < 0.0001
				Control vs. 1h P-FS	Bonferroni post hoc comparison		P < 0.0001
				Control vs. 1d P-FS	Bonferroni post hoc comparison		P > 0.9999
				Control vs. 7d P-FS	Bonferroni post hoc comparison		P > 0.9999
				1h P-FS vs. 1d P-FS	Bonferroni post hoc comparison		P < 0.0001
				1h P-FS vs. 7d P-FS	Bonferroni post hoc comparison		P < 0.0001
				1d P-FS vs. 7d P-FS	Bonferroni post hoc comparison		P > 0.9999
	Fig. 5e	Time in center area	Vehicle+control: n = 12 mice; Vehicle+7d P-FS: n = 14 mice; Mifepristone+control: n = 12 mice; Mifepristone+7d P-FS: n = 12 mice		Kruskal-Wallis test		P = 0.0003
				Vehicle+control vs. Vehicle+7d P-FS	Bonferroni post hoc comparison		P = 0.0006
				Vehicle+7d P-FS vs. Mifepristone+7d P-FS	Bonferroni post hoc comparison		P = 0.0110
	Fig. 5f	Total distance traveled	Vehicle+control: n = 12 mice; Vehicle+7d P-FS: n = 14 mice; Mifepristone+control: n = 12 mice; Mifepristone+7d P-FS: n = 12 mice	FS treatment	Two-way ANOVA	F (1, 46) = 0.1268	P = 0.7234
				Mifepristone treatment	Two-way ANOVA	F (1, 46) = 1.010	P = 0.3203
				Interaction	Two-way ANOVA	F (1, 46) = 0.009038	P = 0.9247
	Fig. 5g	Time in open arms	Vehicle+control: n = 12 mice; Vehicle+7d P-FS: n = 14 mice; Mifepristone+control: n = 12 mice; Mifepristone+7d P-FS: n = 12 mice	FS treatment	Two-way ANOVA	F (1, 46) = 8.753	P = 0.0049
				Mifepristone treatment	Two-way ANOVA	F (1, 46) = 10.72	P = 0.0020
				Interaction	Two-way ANOVA	F (1, 46) = 8.169	P = 0.0064
				Vehicle+control vs. Vehicle+7d P-FS	Bonferroni post hoc comparison		P = 0.0007
				Vehicle+7d P-FS vs. Mifepristone+7d P-FS	Bonferroni post hoc comparison		P = 0.0004
	Fig. 5h	Open arm entries	Vehicle+control: n = 12 mice; Vehicle+7d P-FS: n = 14 mice; Mifepristone+control: n = 12 mice; Mifepristone+7d P-FS: n = 12 mice		Kruskal-Wallis test		P = 0.0002
				Vehicle+control vs. Vehicle+7d P-FS	Bonferroni post hoc comparison		P = 0.0068
				Vehicle+7d P-FS vs. Mifepristone+7d P-FS	Bonferroni post hoc comparison		P = 0.0009
	Fig. 5l	Number of action potential	Vehicle+control: n = 16 neurons/4 mice; Vehicle+7d P-FS: n = 14 neurons/4 mice; Mifepristone+control: n = 13 neurons/4 mice; Mifepristone+7d P-FS: n = 14 neurons/4 mice	Interaction (drug*stress*injrection current)	Three-way RM ANOVA	F (4, 212) = 4.382	P = 0.0020
				Interaction (drug*stress)	Three-way RM ANOVA	F (1, 53) = 7.985	P = 0.0066
				Interaction (stress*injrection current)	Three-way RM ANOVA	F (4, 212) = 4.068	P = 0.0034
				Interaction (drug*injrection current)	Three-way RM ANOVA	F (4, 212) = 3.038	P = 0.0183
				stress	Three-way RM ANOVA	F (1, 53) = 7.472	P = 0.0085
				drug	Three-way RM ANOVA	F (1, 53) = 5.432	P = 0.0236
				injrection current	Three-way RM ANOVA	F (4, 212) = 316.0	P < 0.0001
				Control +Vehicle vs. 7d P-FS +Vehicle 50pA	Bonferroni post hoc comparison		P = 0.2046
				Control +Vehicle vs. 7d P-FS +Vehicle 100pA	Bonferroni post hoc comparison		P = 0.0016
				Control +Vehicle vs. 7d P-FS +Vehicle 150pA	Bonferroni post hoc comparison		P = 0.0003
				Control +Vehicle vs. 7d P-FS +Vehicle 200pA	Bonferroni post hoc comparison		P = 0.0005
				Control +Vehicle vs. 7d P-FS +Vehicle 250pA	Bonferroni post hoc comparison		P = 0.0010
				7d P-FS +Vehivle vs. 7d P-FS +Mifepristone 50pA	Bonferroni post hoc comparison		P > 0.9999
				7d P-FS +Vehivle vs. 7d P-FS +Mifepristone 100pA	Bonferroni post hoc comparison		P = 0.0024
				7d P-FS +Vehivle vs. 7d P-FS +Mifepristone 150pA	Bonferroni post hoc comparison		P = 0.0001
				7d P-FS +Vehivle vs. 7d P-FS +Mifepristone 200pA	Bonferroni post hoc comparison		P = 0.0028
				7d P-FS +Vehivle vs. 7d P-FS +Mifepristone 250pA	Bonferroni post hoc comparison		P = 0.0102
	Fig. 5n	mEPSC frequency	Vehicle+control: n = 14 neurons/4 mice; Vehicle+7d P-FS: n = 14 neurons/4 mice; Mifepristone+control: n = 14 neurons/4 mice; Mifepristone+7d P-FS: n = 13 neurons/4 mice	FS treatment	Two-way ANOVA	F (1, 51) = 11.39	P = 0.0014
				Mifepristone treatment	Two-way ANOVA	F (1, 51) = 10.52	P = 0.0021
				Interaction	Two-way ANOVA	F (1, 51) = 4.439	P = 0.0401
				Vehicle+control vs. Vehicle+7d P-FS	Bonferroni post hoc comparison		P = 0.0016
				Vehicle+7d P-FS vs. Mifepristone+7d P-FS	Bonferroni post hoc comparison		P = 0.0027
	Fig. 5o	mEPSC amplitude	Vehicle+control: n = 14 neurons/4 mice; Vehicle+7d P-FS: n = 14 neurons/4 mice; Mifepristone+control: n = 14 neurons/4 mice; Mifepristone+7d P-FS: n = 13 neurons/4 mice	FS treatment	Two-way ANOVA	F (1, 51) = 0.3237	P = 0.5719
				Mifepristone treatment	Two-way ANOVA	F (1, 51) = 0.08306	P = 0.7744
				Interaction	Two-way ANOVA	F (1, 51) = 1.542	P = 0.2200
	Fig. 6c	Nr3c1 mRNA relative expression (fold of control)	Control: n = 7 mice; 7d P-FS: n = 8 mice	Control vs. 7d P-FS	Two-tailed unpaired t test	t(13) = 0.2917	P = 0.7751
		Nr3c2 mRNA relative expression (fold of control)	Control: n = 7 mice; 7d P-FS: n = 8 mice	Control vs. 7d P-FS	Two-tailed unpaired t test	t(13) = 1.152	P = 0.2699
		Hsp90 mRNA relative expression (fold of control)	Control: n = 7 mice; 7d P-FS: n = 8 mice	Control vs. 7d P-FS	Two-tailed unpaired t test	t(13) = 0.5636	P = 0.5826
		Fkbp5 mRNA relative expression (fold of control)	Control: n = 7 mice; 7d P-FS: n = 8 mice	Control vs. 7d P-FS	Two-tailed unpaired t test	t(13) = 0.6817	P = 0.5074
		Sgk1 mRNA relative expression (fold of control)	Control: n = 7 mice; 7d P-FS: n = 8 mice	Control vs. 7d P-FS	Two-tailed unpaired t test	t(13) = 2.179	P = 0.0483
		Nfkbia mRNA relative expression (fold of control)	Control: n = 7 mice; 7d P-FS: n = 8 mice	Control vs. 7d P-FS	Two-tailed unpaired t test	t(13) = 1.261	P = 0.2293
		Klf9 mRNA relative expression (fold of control)	Control: n = 7 mice; 7d P-FS: n = 8 mice	Control vs. 7d P-FS	Two-tailed unpaired t test	t(13) = 1.066	P = 0.3059
		Smo mRNA relative expression (fold of control)	Control: n = 7 mice; 7d P-FS: n = 8 mice	Control vs. 7d P-FS	Two-tailed unpaired t test	t(13) = 1.47	P = 0.1653
		Per1 mRNA relative expression (fold of control)	Control: n = 7 mice; 7d P-FS: n = 8 mice	Control vs. 7d P-FS	Two-tailed unpaired t test	t(13) = 0.1093	P = 0.9146
	Fig. 6e	Number of dots per cell	Control: n = 5 mice; 7d P-FS: n = 5 mice	Control vs. 7d P-FS	Two-tailed unpaired t test	t(8) = 4.556	P = 0.0019
	Fig. 6h	Sgk1 mRNA relative expression (fold of mCherry)	Control: n = 5 mice; Sgk1-DN: n = 4 mice	Sgk1-DN	Mann Whitney U test	U = 0	P = 0.0159
	Fig. 6j	Sgk1 relative expression (fold of mCherry)	mCherry: n = 5 mice; Sgk1-DN: n = 6 mice	mCherry vs. Sgk1-DN	Two-tailed unpaired t test	t(9) = 4.065	P = 0.0028
	Fig. 6l	Time in center area	mCherry+control: n = 12 mice; mCherry+7d P-FS: n = 13 mice; Sgk1-DN+control: n = 12 mice; Sgk1-DN+7d P-FS: n = 12 mice		Kruskal-Wallis test		P = 0.0007
				mCherry+control vs. mCherry+7d P-FS	Bonferroni post hoc comparison		P = 0.0079
				mCherry+7d P-FS vs. Sgk1-DN+7d P-FS	Bonferroni post hoc comparison		P = 0.0031
	Fig. 6m	Total distance traveled	mCherry+control: n = 12 mice; mCherry+7d P-FS: n = 13 mice; Sgk1-DN+control: n = 12 mice; Sgk1-DN+7d P-FS: n = 12 mice	FS treatment	Two-way ANOVA	F (1, 45) = 0.1017	P = 0.7513
				Sgk1-DN treatment	Two-way ANOVA	F (1, 45) = 3.446	P = 0.0699
				Interaction	Two-way ANOVA	F (1, 45) = 0.1290	P = 0.7212
	Fig. 6n	Time in open arms	mCherry+control: n = 12 mice; mCherry+7d P-FS: n = 13 mice; Sgk1-DN+control: n = 12 mice; Sgk1-DN+7d P-FS: n = 12 mice	FS treatment	Two-way ANOVA	F (1, 45) = 8.875	P = 0.0046
				Sgk1-DN treatment	Two-way ANOVA	F (1, 45) = 7.261	P = 0.0099
				Interaction	Two-way ANOVA	F (1, 45) = 11.03	P = 0.0018
				mCherry+control vs. mCherry+7d P-FS	Bonferroni post hoc comparison		P = 0.0003
				mCherry+7d P-FS vs. Sgk1-DN+7d P-FS	Bonferroni post hoc comparison		P = 0.0006
	Fig. 6o	Open arm entries	mCherry+control: n = 12 mice; mCherry+7d P-FS: n = 13 mice; Sgk1-DN+control: n = 12 mice; Sgk1-DN+7d P-FS: n = 12 mice		Kruskal-Wallis test		P = 0.0014
				mCherry+control vs. mCherry+7d P-FS	Bonferroni post hoc comparison		P = 0.0025
				mCherry+7d P-FS vs. Sgk1-DN+7d P-FS	Bonferroni post hoc comparison		P = 0.0171
	Fig. 6r	AUC of Z-score	Control: n = 6 mice; 7d P-FS: n = 6 mice	Sgk1-DN treatment	Two-way RM ANOVA	F (1, 10) = 13.32	P = 0.0045
				Time	Two-way RM ANOVA	F (1, 10) = 6.940	P = 0.0250
				Interaction	Two-way RM ANOVA	F (1, 10) = 10.59	P = 0.0087
				mCherry (Pre-FS vs. 7d P-FS )	Bonferroni post hoc comparison		P = 0.0039
				Sgk1-DN (Pre-FS vs. 7d P-FS )	Bonferroni post hoc comparison		P > 0.9999
				Pre-FS (mCherry vs. Sgk1-DN )	Bonferroni post hoc comparison		P > 0.9999
				7d P-FS (mCherry vs. Sgk1-DN )	Bonferroni post hoc comparison		P = 0.0002
	Fig. 6u	AUC of Z-score	Control: n = 6 mice; 7d P-FS: n = 6 mice	Sgk1-DN treatment	Two-way RM ANOVA	F (1, 10) = 1.651	P = 0.2278
				Time	Two-way RM ANOVA	F (1, 10) = 5.158	P = 0.0465
				Interaction	Two-way RM ANOVA	F (1, 10) = 10.12	P = 0.0098
				mCherry (Pre-FS vs. 7d P-FS )	Bonferroni post hoc comparison		P = 0.0064
				Sgk1-DN (Pre-FS vs. 7d P-FS )	Bonferroni post hoc comparison		P > 0.9999
				Pre-FS (mCherry vs. Sgk1-DN )	Bonferroni post hoc comparison		P = 0.6749
				7d P-FS (mCherry vs. Sgk1-DN )	Bonferroni post hoc comparison		P = 0.0145
	Fig. 6w	Number of action potential	mCherry+Control: n = 13 neurons/4 mice; mCherry +7d P-FS: n = 15 neurons/4 mice; Sgk1-DN+Control: n = 13 neurons/4 mice; Sgk1-DN +7d P-FS: n = 12 neurons/3 mice	Interaction (Sgk1-DN*stress*injrection current)	Three-way RM ANOVA	F (4, 196) = 5.601	P = 0.0003
				Interaction (Sgk1-DN*stress)	Three-way RM ANOVA	F (1, 49) = 7.999	P = 0.0068
				Interaction (stress*injrection current)	Three-way RM ANOVA	F (4, 196) = 2.457	P = 0.0470
				Interaction (Sgk1-DN*injrection current)	Three-way RM ANOVA	F (4, 196) = 0.9384	P = 0.4428
				stress	Three-way RM ANOVA	F (1, 49) = 3.156	P = 0.0819
				Sgk1-DN	Three-way RM ANOVA	F (1, 49) = 1.357	P = 0.2497
				injrection current	Three-way RM ANOVA	F (4, 196) = 357.4	P < 0.0001
				mCherry+Control vs. mCherry +7d P-FS 50pA	Bonferroni post hoc comparison		P > 0.9999
				mCherry+Control vs. mCherry +7d P-FS 100pA	Bonferroni post hoc comparison		P = 0.0422
				mCherry+Control vs. mCherry +7d P-FS 150pA	Bonferroni post hoc comparison		P = 0.0021
				mCherry+Control vs. mCherry +7d P-FS 200pA	Bonferroni post hoc comparison		P = 0.0014
				mCherry+Control vs. mCherry +7d P-FS 250pA	Bonferroni post hoc comparison		P = 0.0064
				mCherry +7d P-FS vs. Sgk1-DN +7d P-FS 50pA	Bonferroni post hoc comparison		P > 0.9999
				mCherry +7d P-FS vs. Sgk1-DN +7d P-FS 100pA	Bonferroni post hoc comparison		P = 0.0284
				mCherry +7d P-FS vs. Sgk1-DN +7d P-FS 150pA	Bonferroni post hoc comparison		P = 0.0089
				mCherry +7d P-FS vs. Sgk1-DN +7d P-FS 200pA	Bonferroni post hoc comparison		P = 0.0173
				mCherry +7d P-FS vs. Sgk1-DN +7d P-FS 250pA	Bonferroni post hoc comparison		P = 0.0088
	Fig. 6y	mEPSC frequency	mCherry+control: n = 13 neurons/4 mice; mCherry +7d P-FS: n = 15 neurons/4 mice; Sgk1-DN+control: n = 15 neurons/4 mice; Sgk1-DN +7d P-FS: n = 14 neurons/4 mice	FS treatment	Two-way ANOVA	F (1, 53) = 6.266	P = 0.0154
				Sgk1-DN	Two-way ANOVA	F (1, 53) = 15.61	P = 0.0002
				Interaction	Two-way ANOVA	F (1, 53) =3.472	P = 0.0680
				mCherry+control vs. mCherry +7d P-FS	Bonferroni post hoc comparison		P = 0.0209
				mCherry +7d P-FS vs. Sgk1-DN +7d P-FS	Bonferroni post hoc comparison		P = 0.0007
	Fig. 6z	mEPSC amplitude	mCherry+control: n = 13 neurons/4 mice; mCherry +7d P-FS: n = 15 neurons/4 mice; Sgk1-DN+control: n = 15 neurons/4 mice; Sgk1-DN +7d P-FS: n = 14 neurons/4 mice	FS treatment	Two-way ANOVA	F (1, 53) = 0.01038	P = 0.9192
				Sgk1-DN	Two-way ANOVA	F (1, 53) = 2.148	P = 0.1487
				Interaction	Two-way ANOVA	F (1, 53) =0.008883	P = 0.9253
	Fig. 7b	Sgk1 mRNA relative expression (fold of mCherry)	Control: n = 5 mice; Sgk1-OE: n = 6 mice	mCherry vs. Sgk1-OE	Two-tailed unpaired t test	t(9) = 3.593	P = 0.0058
	Fig. 7d	Sgk1 relative expression (fold of mCherry)	mCherry: n = 5 mice; Sgk1-OE: n = 5 mice	mCherry vs. Sgk1-OE	Two-tailed unpaired t test	t(8) = 5.245	P = 0.0008
	Fig. 7g	Time in center area	mCherry+control: n = 11 mice; mCherry+7d P-sub-FS: n = 13 mice; Sgk1-OE+control: n = 13 mice; Sgk1-OE+7d P-sub-FS: n = 12 mice	Sub-FS treatment	Two-way ANOVA	F (1, 45) = 9.449	P = 0.0036
				Sgk1-OE treatment	Two-way ANOVA	F (1, 45) = 1.560	P = 0.2181
				Interaction	Two-way ANOVA	F (1, 45) = 6.982	P = 0.0113
				mCherry+control vs. mCherry+7d P-sub-FS	Bonferroni post hoc comparison		P > 0.9999
				mCherry+7d P-sub-FS vs. Sgk1-OE+7d P-sub-FS	Bonferroni post hoc comparison		P = 0.0470
				Sgk1-OE+control vs.Sgk1-OE+7d P-sub-FS	Bonferroni post hoc comparison		P = 0.0011
	Fig. 7h	Total distance traveled	mCherry+control: n = 11 mice; mCherry+7d P-sub-FS: n = 13 mice; Sgk1-OE+control: n = 13 mice; Sgk1-OE+7d P-sub-FS: n = 12 mice	Sub-FS treatment	Two-way ANOVA	F (1, 45) = 1.801	P = 0.1864
				Sgk1-OE treatment	Two-way ANOVA	F (1, 45) = 0.08609	P = 0.7706
				Interaction	Two-way ANOVA	F (1, 45) = 0.9916	P = 0.3247
	Fig. 7i	Time in open arms	mCherry+control: n = 11 mice; mCherry+7d P-sub-FS: n = 13 mice; Sgk1-OE+control: n = 13 mice; Sgk1-OE+7d P-sub-FS: n = 12 mice	Sub-FS treatment	Two-way ANOVA	F (1, 45) = 9.086	P = 0.0042
				Sgk1-OE treatment	Two-way ANOVA	F (1, 45) = 8.404	P = 0.0058
				Interaction	Two-way ANOVA	F (1, 45) = 4.007	P = 0.0514
				mCherry+control vs. mCherry+7d P-sub-FS	Bonferroni post hoc comparison		P > 0.9999
				mCherry+7d P-sub-FS vs. Sgk1-OE+7d P-sub-FS	Bonferroni post hoc comparison		P = 0.0063
				Sgk1-OE+control vs.Sgk1-OE+7d P-sub-FS	Bonferroni post hoc comparison		P = 0.0049
	Fig. 7j	Open arm entries	mCherry+control: n = 11 mice; mCherry+7d P-sub-FS: n = 13 mice; Sgk1-OE+control: n = 13 mice; Sgk1-OE+7d P-sub-FS: n = 12 mice	Sub-FS treatment	Two-way ANOVA	F (1, 45) = 12.49	P = 0.0010
				Sgk1-OE treatment	Two-way ANOVA	F (1, 45) = 2.784	P = 0.1021
				Interaction	Two-way ANOVA	F (1, 45) = 7.583	P = 0.0085
				mCherry+control vs. mCherry+7d P-sub-FS	Bonferroni post hoc comparison		P > 0.9999
				mCherry+7d P-sub-FS vs. Sgk1-OE+7d P-sub-FS	Bonferroni post hoc comparison		P = 0.0167
				Sgk1-OE+control vs.Sgk1-OE+7d P-sub-FS	Bonferroni post hoc comparison		P = 0.0003
	Fig. 7m	AUC of Z-score	Control: n = 6 mice; 7d P-sub-FS: n = 6 mice	Sgk1-OE treatment	Two-way RM ANOVA	F (1, 10) = 5.927	P = 0.0352
				Time	Two-way RM ANOVA	F (1, 10) = 4.066	P = 0.0714
				Interaction	Two-way RM ANOVA	F (1, 10) = 11.27	P = 0.0073
				mCherry (Pre-sub-FS vs. 7d P-sub-FS )	Bonferroni post hoc comparison		P = 0.7313
				Sgk1-OE (Pre-sub-FS vs. 7d P-sub-FS )	Bonferroni post hoc comparison		P = 0.0070
				Pre-sub-FS (mCherry vs. Sgk1-OE )	Bonferroni post hoc comparison		P = 0.9624
				7d P-sub-FS (mCherry vs. Sgk1-OE )	Bonferroni post hoc comparison		P = 0.0011
	Fig. 7p	AUC of Z-score	Control: n = 6 mice; 7d P-sub-FS: n = 6 mice	Sgk1-OE treatment	Two-way RM ANOVA	F (1, 10) = 1.659	P = 0.2267
				Time	Two-way RM ANOVA	F (1, 10) = 11.52	P = 0.0068
				Interaction	Two-way RM ANOVA	F (1, 10) = 13.06	P = 0.0047
				mCherry (Pre-sub-FS vs. 7d P-sub-FS )	Bonferroni post hoc comparison		P > 0.9999
				Sgk1-OE (Pre-sub-FS vs. 7d P-sub-FS )	Bonferroni post hoc comparison		P = 0.0011
				Pre-sub-FS (mCherry vs. Sgk1-OE )	Bonferroni post hoc comparison		P > 0.9999
				7d P-sub-FS (mCherry vs. Sgk1-OE )	Bonferroni post hoc comparison		P = 0.0190
	Fig. 7r	Number of action potential	mCherry+Control: n = 13 neurons/4 mice; mCherry +7d P-sub-FS: n = 14 neurons/4 mice; Sgk1-OE+Control: n = 12 neurons/4 mice; Sgk1-OE +7d P-sub-FS: n = 13 neurons/3 mice	Interaction (Sgk1-OE*sub-FS*injrection current)	Three-way RM ANOVA	F (4, 192) = 0.9970	P = 0.4104
				Interaction (Sgk1-OE*sub-FS)	Three-way RM ANOVA	F (1, 48) = 1.747	P = 0.1926
				Interaction (stress*injrection current)	Three-way RM ANOVA	F (4, 192) = 3.311	P = 0.0119
				Interaction (Sgk1-OE*injrection current)	Three-way RM ANOVA	F (4, 192) = 4.171	P = 0.0029
				sub-FS	Three-way RM ANOVA	F (1, 48) = 5.630	P = 0.0217
				Sgk1-OE	Three-way RM ANOVA	F (1, 48) = 6.466	P = 0.0143
				injrection current	Three-way RM ANOVA	F (4, 192) = 392.3	P < 0.0001
				mCherry+Control vs. mCherry +7d P-sub-FS 50pA	Bonferroni post hoc comparison		P > 0.9999
				mCherry+Control vs. mCherry +7d P-sub-FS 100pA	Bonferroni post hoc comparison		P = 0.8146
				mCherry+Control vs. mCherry +7d P-sub-FS 150pA	Bonferroni post hoc comparison		P = 0.4770
				mCherry+Control vs. mCherry +7d P-sub-FS 200pA	Bonferroni post hoc comparison		P = 0.3590
				mCherry+Control vs. mCherry +7d P-sub-FS 250pA	Bonferroni post hoc comparison		P = 0.6234
				mCherry +7d P-sub-FS vs. Sgk1-OE +7d P-sub-FS 50pA	Bonferroni post hoc comparison		P > 0.9999
				mCherry +7d P-sub-FS vs. Sgk1-OE +7d P-sub-FS 100pA	Bonferroni post hoc comparison		P = 0.0459
				mCherry +7d P-sub-FS vs. Sgk1-OE +7d P-sub-FS 150pA	Bonferroni post hoc comparison		P = 0.0036
				mCherry +7d P-sub-FS vs. Sgk1-OE +7d P-sub-FS 200pA	Bonferroni post hoc comparison		P = 0.0315
				mCherry +7d P-sub-FS vs. Sgk1-OE +7d P-sub-FS 250pA	Bonferroni post hoc comparison		P = 0.0171
				Sgk1-OE+Control vs. Sgk1-OE +7d P-sub-FS 50pA	Bonferroni post hoc comparison		P > 0.9999
				Sgk1-OE+Control vs. Sgk1-OE +7d P-sub-FS 100pA	Bonferroni post hoc comparison		P = 0.0327
				Sgk1-OE+Control vs. Sgk1-OE +7d P-sub-FS 150pA	Bonferroni post hoc comparison		P = 0.0053
				Sgk1-OE+Control vs. Sgk1-OE +7d P-sub-FS 200pA	Bonferroni post hoc comparison		P = 0.0610
				Sgk1-OE+Control vs. Sgk1-OE +7d P-sub-FS 250pA	Bonferroni post hoc comparison		P = 0.0292
	Fig. 7t	mEPSC frequency	mCherry+control: n = 15 neurons/4 mice; mCherry +7d P-sub-FS: n = 15 neurons/4 mice; Sgk1-OE+control: n = 15 neurons/4 mice; Sgk1-OE +7d P-sub-FS: n = 14 neurons/4 mice		Kruskal-Wallis test		P = 0.0004
				mCherry+control vs. mCherry +7d P-sub-FS	Bonferroni post hoc comparison		P > 0.9999
				Sgk1-OE+control vs. Sgk1-OE+7d P-sub-FS	Bonferroni post hoc comparison		P = 0.0075
				mCherry +7d P-sub-FS vs. Sgk1-OE+7d P-sub-FS	Bonferroni post hoc comparison		P =0.0171
	Fig. 7u	mEPSC amplitude	mCherry+control: n = 15 neurons/4 mice; mCherry +7d P-sub-FS: n = 15 neurons/4 mice; Sgk1-OE+control: n = 15 neurons/4 mice; Sgk1-OE +7d P-sub-FS: n = 14 neurons/4 mice	Sub-FS treatment	Two-way ANOVA	F (1, 55) =3.271	P = 0.0760
				Sgk1-OE	Two-way ANOVA	F (1, 55) = 0.487	P = 0.4882
				Interaction	Two-way ANOVA	F (1, 55) =0.5022	P = 0.4815
	Supplementary Fig. 1d	Time in center area	Control: n = 15 mice; 7d P-FS: n = 15 mice; 14d P-FS: n = 15 mice	FS treatment	One-way ANOVA	F (2, 42) = 8.386	P = 0.0009
				Control vs. 7d P-FS	Bonferroni post hoc comparison		P = 0.0005
				Control vs. 14d P-FS	Bonferroni post hoc comparison		P = 0.0077
	Supplementary Fig. 1e	Total distance traveled	Control: n = 15 mice; 7d P-FS: n = 15 mice; 14d P-FS: n = 15 mice	FS treatment	One-way ANOVA	F (2, 42) = 1.042	P = 0.3615
	Supplementary Fig. 1g	Time in open arms	Control: n = 15 mice; 7d P-FS: n = 15 mice; 14d P-FS: n = 15 mice	FS treatment	Kruskal-Wallis test		P = 0.0022
				Control vs. 7d P-FS	Bonferroni post hoc comparison		P = 0.0047
				Control vs. 14d P-FS	Bonferroni post hoc comparison		P = 0.0126
	Supplementary Fig. 1h	Open arm entries	Control: n = 15 mice; 7d P-FS: n = 15 mice; 14d P-FS: n = 15 mice	FS treatment	Kruskal-Wallis test		P = 0.0155
				Control vs. 7d P-FS	Bonferroni post hoc comparison		P = 0.2750
				Control vs. 14d P-FS	Bonferroni post hoc comparison		P = 0.0123
	Supplementary Fig. 2d	Time in center area	Control: n = 10 mice; 7d P-FS: n = 8 mice; 14d P-FS: n = 8 mice	FS treatment	One-way ANOVA	F (2, 23) = 6.183	P = 0.0071
				Control vs. 7d P-FS	Bonferroni post hoc comparison		P = 0.0053
				Control vs. 14d P-FS	Bonferroni post hoc comparison		P > 0.9999
	Supplementary Fig. 2e	Total distance traveled	Control: n = 10 mice; 7d P-FS: n = 8 mice; 14d P-FS: n = 8 mice	FS treatment	One-way ANOVA	F (2, 23) = 0.3928	P = 0.6796
	Supplementary Fig. 2g	Time in open arms	Control: n = 10 mice; 7d P-FS: n = 8 mice; 14d P-FS: n = 8 mice	FS treatment	One-way ANOVA	F (2, 23) = 6.433	P = 0.0060
				Control vs. 7d P-FS	Bonferroni post hoc comparison		P = 0.0032
				Control vs. 14d P-FS	Bonferroni post hoc comparison		P = 0.1609
	Supplementary Fig. 2h	Open arm entries	Control: n = 10 mice; 7d P-FS: n = 8 mice; 14d P-FS: n = 8 mice	FS treatment	One-way ANOVA	F (2, 23) = 7.906	P = 0.0024
				Control vs. 7d P-FS	Bonferroni post hoc comparison		P = 0.0014
				Control vs. 14d P-FS	Bonferroni post hoc comparison		P = 0.6027
	Supplementary Fig. 3d	Time in center area	Control: n = 10 mice; 7d P-FS: n = 8 mice; 14d P-FS: n = 8 mice	FS treatment	One-way ANOVA	F (2, 23) = 4.777	P = 0.0184
				Control vs. 7d P-FS	Bonferroni post hoc comparison		P = 0.0184
				Control vs. 14d P-FS	Bonferroni post hoc comparison		P > 0.9999
	Supplementary Fig. 3e	Total distance traveled	Control: n = 10 mice; 7d P-FS: n = 8 mice; 14d P-FS: n = 8 mice	FS treatment	One-way ANOVA	F (2, 23) = 0.64	P = 0.5364
	Supplementary Fig. 3g	Time in open arms	Control: n = 10 mice; 7d P-FS: n = 8 mice; 14d P-FS: n = 8 mice	FS treatment	Kruskal-Wallis test		P = 0.7281
	Supplementary Fig. 3h	Open arm entries	Control: n = 10 mice; 7d P-FS: n = 8 mice; 14d P-FS: n = 8 mice	FS treatment	Kruskal-Wallis test		P = 0.1087
	Supplementary Fig. 4d	Time in center area	Control: n = 11 mice; 1d P-FS: n = 12 mice; 7d P-FS: n = 11 mice	FS treatment	One-way ANOVA	F (2, 31) = 5.529	P = 0.0088
				Control vs. 1d P-FS	Bonferroni post hoc comparison		P = 0.8037
				Control vs. 7d P-FS	Bonferroni post hoc comparison		P = 0.0111
	Supplementary Fig. 4e	Total distance traveled	Control: n = 11 mice; 1d P-FS: n = 12 mice; 7d P-FS: n = 11 mice	FS treatment	One-way ANOVA	F (2, 31) = 2.103	P = 0.1391
	Supplementary Fig. 4f	Time in open arms	Control: n = 11 mice; 1d P-FS: n = 12 mice; 7d P-FS: n = 11 mice	FS treatment	One-way ANOVA	F (2, 31) = 3.540	P = 0.0412
				Control vs. 1d P-FS	Bonferroni post hoc comparison		p > 0.9999
				Control vs. 7d P-FS	Bonferroni post hoc comparison		P = 0.0414
	Supplementary Fig. 4g	Open arm entries	Control: n = 11 mice; 1d P-FS: n = 12 mice; 7d P-FS: n = 11 mice	FS treatment	Kruskal-Wallis test		P = 0.0031
				Control vs. 1d P-FS	Bonferroni post hoc comparison		P = 0.9166
				Control vs. 7d P-FS	Bonferroni post hoc comparison		P = 0.0028
	Supplementary Fig. 5b	Freezing (%)	Control: n = 12 mice; 1d P-FS: n = 12 mice; 7d P-FS: n = 13 mice	FS treatment	Kruskal-Wallis test		p < 0.0001
					Bonferroni post hoc comparison		P = 0.0005
					Bonferroni post hoc comparison		P < 0.0001
	Supplementary Fig. 6b	Freezing (%)	Control: n = 11 mice; 1d P-FS: n = 12 mice; 7d P-FS: n = 11 mice	FS treatment	Kruskal-Wallis test		P = 0.0003
				Control vs. 1d P-FS	Bonferroni post hoc comparison		P = 0.0021
				Control vs. 7d P-FS	Bonferroni post hoc comparison		P = 0.0008
	Supplemental Fig. 7a	Time in center area	Control: n = 6 mice; FS: n = 6 mice	FS treatment	Two-way RM ANOVA	F (1, 10) = 4.304	P =0.0648
				Time	Two-way RM ANOVA	F (2, 20) = 2.540	P =0.1040
				Interaction	Two-way RM ANOVA	F (2, 20) = 3.666	P = 0.0440
				Control (Pre-FS vs. 1d P-FS )	Bonferroni post hoc comparison		P = 0.9658
				Control (Pre-FS vs. 7d P-FS )	Bonferroni post hoc comparison		P > 0.9999
				FS (Pre-FS vs. 1d P-FS )	Bonferroni post hoc comparison		p = 0.7139
				FS (Pre-FS vs. 7d P-FS )	Bonferroni post hoc comparison		P = 0.0071
				Pre-FS (Control vs. FS )	Bonferroni post hoc comparison		P > 0.9999
				1d P-FS (Control vs. FS )	Bonferroni post hoc comparison		P > 0.9999
				7d P-FS (Control vs. FS )	Bonferroni post hoc comparison		P = 0.0057
	Supplemental Fig. 7b	Total distance traveled	Control: n = 6 mice; FS: n = 6 mice	FS treatment	Two-way RM ANOVA	F (1, 10) = 6.082	P = 0.0333
				Time	Two-way RM ANOVA	F (2, 20) = 0.9363	P = 0.4086
				Interaction	Two-way RM ANOVA	F (2, 20) = 0.1500	P = 0.8617
				Control (Pre-FS vs. 1d P-FS )	Bonferroni post hoc comparison		P = 0.5254
				Control (Pre-FS vs. 7d P-FS )	Bonferroni post hoc comparison		P > 0.9999
				FS (Pre-FS vs. 1d P-FS )	Bonferroni post hoc comparison		p = 0.9911
				FS (Pre-FS vs. 7d P-FS )	Bonferroni post hoc comparison		P > 0.9999
				Pre-FS (Control vs. FS )	Bonferroni post hoc comparison		P > 0.9999
				1d P-FS (Control vs. FS )	Bonferroni post hoc comparison		P = 0.7215
				7d P-FS (Control vs. FS )	Bonferroni post hoc comparison		P = 0.4055
	Supplemental Fig. 7c	Time in open arms	Control: n = 6 mice; FS: n = 6 mice	FS treatment	Two-way RM ANOVA	F (1, 10) = 5.573	P = 0.0399
				Time	Two-way RM ANOVA	F (2, 20) = 4.510	P = 0.0242
				Interaction	Two-way RM ANOVA	F (2, 20) = 1.102	P = 0.3514
				Control (Pre-FS vs. 1d P-FS )	Bonferroni post hoc comparison		P = 0.8778
				Control (Pre-FS vs. 7d P-FS )	Bonferroni post hoc comparison		P = 0.5905
				FS (Pre-FS vs. 1d P-FS )	Bonferroni post hoc comparison		p = 0.2445
				FS (Pre-FS vs. 7d P-FS )	Bonferroni post hoc comparison		P = 0.0099
				Pre-FS (Control vs. FS )	Bonferroni post hoc comparison		P > 0.9999
				1d P-FS (Control vs. FS )	Bonferroni post hoc comparison		P = 0.5520
				7d P-FS (Control vs. FS )	Bonferroni post hoc comparison		P = 0.0480
	Supplemental Fig. 7d	Open arm entries	Control: n = 6 mice; FS: n = 6 mice	FS treatment	Two-way RM ANOVA	F (1, 10) = 6.018	P = 0.0341
				Time	Two-way RM ANOVA	F (2, 20) = 2.298	P = 0.1263
				Interaction	Two-way RM ANOVA	F (2, 20) = 1.790	P = 0.1927
				Control (Pre-FS vs. 1d P-FS )	Bonferroni post hoc comparison		P > 0.9999
				Control (Pre-FS vs. 7d P-FS )	Bonferroni post hoc comparison		P > 0.9999
				FS (Pre-FS vs. 1d P-FS )	Bonferroni post hoc comparison		p = 0.1621
				FS (Pre-FS vs. 7d P-FS )	Bonferroni post hoc comparison		P = 0.0229
				Pre-FS (Control vs. FS )	Bonferroni post hoc comparison		P > 0.9999
				1d P-FS (Control vs. FS )	Bonferroni post hoc comparison		P = 0.6096
				7d P-FS (Control vs. FS )	Bonferroni post hoc comparison		P = 0.0428
	Supplemental Fig. 8a	Time in center area	Control: n = 6 mice; FS: n = 6 mice	FS treatment	Two-way RM ANOVA	F (1, 10) = 2.671	P = 0.1332
				Time	Two-way RM ANOVA	F (2, 20) = 0.7948	P = 0.4654
				Interaction	Two-way RM ANOVA	F (2, 20) = 5.057	P = 0.0167
				Control (Pre-FS vs. 1d P-FS )	Bonferroni post hoc comparison		P > 0.9999
				Control (Pre-FS vs. 7d P-FS )	Bonferroni post hoc comparison		P = 0.3504
				FS (Pre-FS vs. 1d P-FS )	Bonferroni post hoc comparison		P > 0.9999
				FS (Pre-FS vs. 7d P-FS )	Bonferroni post hoc comparison		P = 0.0480
				Pre-FS (Control vs. FS )	Bonferroni post hoc comparison		P > 0.9999
				1d P-FS (Control vs. FS )	Bonferroni post hoc comparison		P > 0.9999
				7d P-FS (Control vs. FS )	Bonferroni post hoc comparison		P = 0.0043
	Supplemental Fig. 8b	Total distance traveled	Control: n = 6 mice; FS: n = 6 mice	FS treatment	Two-way RM ANOVA	F (1, 10) = 0.004376	P = 0.9486
				Time	Two-way RM ANOVA	F (2, 20) = 0.9413	P = 0.4067
				Interaction	Two-way RM ANOVA	F (2, 20) = 0.7826	P = 0.4707
	Supplemental Fig. 8c	Time in open arms	Control: n = 6 mice; FS: n = 6 mice	FS treatment	Two-way RM ANOVA	F (1, 10) = 1.208	P = 0.2975
				Time	Two-way RM ANOVA	F (2, 20) = 1.530	P = 0.2408
				Interaction	Two-way RM ANOVA	F (2, 20) = 2.842	P = 0.0820
				Control (Pre-FS vs. 1d P-FS )	Bonferroni post hoc comparison		P > 0.9999
				Control (Pre-FS vs. 7d P-FS )	Bonferroni post hoc comparison		P > 0.9999
				FS (Pre-FS vs. 1d P-FS )	Bonferroni post hoc comparison		P > 0.9999
				FS (Pre-FS vs. 7d P-FS )	Bonferroni post hoc comparison		P = 0.0356
				Pre-FS (Control vs. FS )	Bonferroni post hoc comparison		P > 0.9999
				1d P-FS (Control vs. FS )	Bonferroni post hoc comparison		P > 0.9999
				7d P-FS (Control vs. FS )	Bonferroni post hoc comparison		P = 0.0471
	Supplemental Fig. 8d	Open arm entries	Control: n = 6 mice; FS: n = 6 mice	FS treatment	Two-way RM ANOVA	F (1, 10) = 5.429	P = 0.0421
				Time	Two-way RM ANOVA	F (2, 20) = 1.019	P = 0.3791
				Interaction	Two-way RM ANOVA	F (2, 20) = 2.893	P = 0.0788
				Control (Pre-FS vs. 1d P-FS )	Bonferroni post hoc comparison		P = 0.3825
				Control (Pre-FS vs. 7d P-FS )	Bonferroni post hoc comparison		P = 0.8886
				FS (Pre-FS vs. 1d P-FS )	Bonferroni post hoc comparison		p = 0.4909
				FS (Pre-FS vs. 7d P-FS )	Bonferroni post hoc comparison		P = 0.0477
				Pre-FS (Control vs. FS )	Bonferroni post hoc comparison		P > 0.9999
				1d P-FS (Control vs. FS )	Bonferroni post hoc comparison		P = 0.2198
				7d P-FS (Control vs. FS )	Bonferroni post hoc comparison		P = 0.0466
	Supplemental Fig. 8e	Time in center area	Control: n = 6 mice; FS: n = 6 mice	FS treatment	Two-way RM ANOVA	F (1, 10) = 3.880	P = 0.0772
				Time	Two-way RM ANOVA	F (2, 20) = 1.307	P = 0.2926
				Interaction	Two-way RM ANOVA	F (2, 20) = 1.798	P = 0.1914
				Control (Pre-FS vs. 1d P-FS )	Bonferroni post hoc comparison		P > 0.9999
				Control (Pre-FS vs. 7d P-FS )	Bonferroni post hoc comparison		P > 0.9999
				FS (Pre-FS vs. 1d P-FS )	Bonferroni post hoc comparison		P = 0.3992
				FS (Pre-FS vs. 7d P-FS )	Bonferroni post hoc comparison		P = 0.0442
				Pre-FS (Control vs. FS )	Bonferroni post hoc comparison		P > 0.9999
				1d P-FS (Control vs. FS )	Bonferroni post hoc comparison		P = 0.5454
				7d P-FS (Control vs. FS )	Bonferroni post hoc comparison		P = 0.0495
	Supplemental Fig. 8f	Total distance traveled	Control: n = 6 mice; FS: n = 6 mice	FS treatment	Two-way RM ANOVA	F (1, 10) = 0.07004	P = 0.7967
				Time	Two-way RM ANOVA	F (2, 20) = 0.1011	P = 0.9043
				Interaction	Two-way RM ANOVA	F (2, 20) = 3.420	P = 0.0528
	Supplemental Fig. 8g	Time in open arms	Control: n = 6 mice; FS: n = 6 mice	FS treatment	Two-way RM ANOVA	F (1, 10) = 3.237	P = 0.1022
				Time	Two-way RM ANOVA	F (2, 20) = 6.118	P = 0.0085
				Interaction	Two-way RM ANOVA	F (2, 20) = 4.348	P = 0.0270
				Control (Pre-FS vs. 1d P-FS )	Bonferroni post hoc comparison		P > 0.9999
				Control (Pre-FS vs. 7d P-FS )	Bonferroni post hoc comparison		P > 0.9999
				FS (Pre-FS vs. 1d P-FS )	Bonferroni post hoc comparison		P = 0.2708
				FS (Pre-FS vs. 7d P-FS )	Bonferroni post hoc comparison		P = 0.0005
				Pre-FS (Control vs. FS )	Bonferroni post hoc comparison		P > 0.9999
				1d P-FS (Control vs. FS )	Bonferroni post hoc comparison		P = 0.7933
				7d P-FS (Control vs. FS )	Bonferroni post hoc comparison		P = 0.0155
	Supplemental Fig. 8h	Open arm entries	Control: n = 6 mice; FS: n = 6 mice	FS treatment	Two-way RM ANOVA	F (1, 10) = 1.676	P = 0.2246
				Time	Two-way RM ANOVA	F (2, 20) = 7.802	P = 0.0031
				Interaction	Two-way RM ANOVA	F (2, 20) = 4.572	P = 0.0232
				Control (Pre-FS vs. 1d P-FS )	Bonferroni post hoc comparison		P = 0.9861
				Control (Pre-FS vs. 7d P-FS )	Bonferroni post hoc comparison		P = 0.7862
				FS (Pre-FS vs. 1d P-FS )	Bonferroni post hoc comparison		P > 0.9999
				FS (Pre-FS vs. 7d P-FS )	Bonferroni post hoc comparison		P = 0.0005
				Pre-FS (Control vs. FS )	Bonferroni post hoc comparison		P > 0.9999
				1d P-FS (Control vs. FS )	Bonferroni post hoc comparison		P > 0.9999
				7d P-FS (Control vs. FS )	Bonferroni post hoc comparison		P = 0.0137
	Supplementary Fig. 9b	Time in center area	Vehicle+control: n = 11 mice; Vehicle+7d P-FS: n = 10 mice; CNO+control: n = 12 mice; CNO+7d P-FS: n = 9 mice	FS treatment	Two-way ANOVA	F (1, 38) = 21.33	P < 0.0001
				CNO treatment	Two-way ANOVA	F (1, 38) = 0.06061	P = 0.8069
				Interaction	Two-way ANOVA	F (1, 38) = 0.9442	P = 0.3374
				Vehicle+control vs. Vehicle+7d P-FS	Bonferroni post hoc comparison		P = 0.0270
				CNO+control vs. CNO+7d P-FS	Bonferroni post hoc comparison		P = 0.0007
	Supplementary Fig. 9c	Total distance traveled	Vehicle+control: n = 11 mice; Vehicle+7d P-FS: n = 10 mice; CNO+control: n = 12 mice; CNO+7d P-FS: n = 9 mice	FS treatment	Two-way ANOVA	F (1, 38) = 3.831	P = 0.0577
				CNO treatment	Two-way ANOVA	F (1, 38) = 0.7276	P = 0.3990
				Interaction	Two-way ANOVA	F (1, 38) = 0.01988	P = 0.8886
	Supplementary Fig. 9d	Time in open arms	Vehicle+control: n = 11 mice; Vehicle+7d P-FS: n = 10 mice; CNO+control: n = 12 mice; CNO+7d P-FS: n = 9 mice	FS treatment	Two-way ANOVA	F (1, 38) = 19.30	P < 0.0001
				CNO treatment	Two-way ANOVA	F (1, 38) = 0.03549	P = 0.8516
				Interaction	Two-way ANOVA	F (1, 38) = 0.5752	P = 0.4529
				Vehicle+control vs. Vehicle+7d P-FS	Bonferroni post hoc comparison		P = 0.0015
				CNO+control vs. CNO+7d P-FS	Bonferroni post hoc comparison		P = 0.0293
	Supplementary Fig. 9e	Open arm entries	Vehicle+control: n = 11 mice; Vehicle+7d P-FS: n = 10 mice; CNO+control: n = 12 mice; CNO+7d P-FS: n = 9 mice	FS treatment	Two-way ANOVA	F (1, 38) = 35.89	P < 0.0001
				CNO treatment	Two-way ANOVA	F (1, 38) = 0.2480	P = 0.6214
				Interaction	Two-way ANOVA	F (1, 38) = 1.394	P = 0.2451
				Vehicle+control vs. Vehicle+7d P-FS	Bonferroni post hoc comparison		P < 0.0001
				CNO+control vs. CNO+7d P-FS	Bonferroni post hoc comparison		p = 0.0033
	Supplementary Fig. 10b	Serum CORT (% of control)	Control + Vehicle: n = 7 mice; FS + Vehicle: n = 7 mice; FS + Metyrapone: n = 8 mice		One-way ANOVA	F (2, 19) = 45.92	P < 0.0001
				Control + Vehicle vs. FS + Vehicle	Bonferroni post hoc comparison		P < 0.0001
				Control + Vehicle vs. FS +Metyrapone	Bonferroni post hoc comparison		P > 0.9999
				FS + Vehicle vs. FS + Metyrapone	Bonferroni post hoc comparison		P < 0.0001
	Supplementary Fig. 11c	Time in center area	Vehicle+control: n = 11 mice; Vehicle+7d P-FS: n = 11 mice; Metyrapone+control: n = 12 mice; Metyrapone+7d P-FS: n = 12 mice	FS treatment	Two-way ANOVA	F (1, 42) = 6.496	P = 0.0146
				Metyrapone treatment	Two-way ANOVA	F (1, 42) = 3.269	P = 0.0778
				Interaction	Two-way ANOVA	F (1, 42) = 4.409	P = 0.0418
				Vehicle+control vs. Vehicle+7d P-FS	Bonferroni post hoc comparison		P = 0.0149
				Vehicle+7d P-FS vs. Metyrapone+7d P-FS	Bonferroni post hoc comparison		P = 0.0508
	Supplementary Fig. 11d	Total distance traveled	Vehicle+control: n = 11 mice; Vehicle+7d P-FS: n = 11 mice; Metyrapone+control: n = 12 mice; Metyrapone+7d P-FS: n = 12 mice	FS treatment	Two-way ANOVA	F (1, 42) = 4.027	P = 0.0512
				Metyrapone treatment	Two-way ANOVA	F (1, 42) = 0.7801	P = 0.3821
				Interaction	Two-way ANOVA	F (1, 42) = 0.06463	P = 0.8006
	Supplementary Fig. 11e	Time in open arms	Vehicle+control: n = 11 mice, Vehicle+7d P-FS: n = 11 mice; Metyrapone+control: n = 12 mice; Metyrapone+7d P-FS: n = 12 mice	FS treatment	Two-way ANOVA	F (1, 42) = 10.24	P = 0.0026
				Metyrapone treatment	Two-way ANOVA	F (1, 42) = 15.98	P = 0.0003
				Interaction	Two-way ANOVA	F (1, 42) = 2.794	P = 0.1021
				Vehicle+control vs. Vehicle+7d P-FS	Bonferroni post hoc comparison		P = 0.0097
				Vehicle+7d P-FS vs. Metyrapone+7d P-FS	Bonferroni post hoc comparison		P = 0.0015
	Supplementary Fig. 11f	Open arm entries	Vehicle+control: n = 11 mice, Vehicle+7d P-FS: n = 11 mice; Metyrapone+control: n = 12 mice; Metyrapone+7d P-FS: n = 12 mice		Kruskal-Wallis test		P = 0.0041
				Vehicle+control vs. Vehicle+7d P-FS	Bonferroni post hoc comparison		P = 0.0435
				Vehicle+7d P-FS vs. Metyrapone+7d P-FS	Bonferroni post hoc comparison		P = 0.0285
	Supplementary Fig. 11g	Time in center area	Vehicle+control: n = 12 mice; Vehicle+7d P-FS: n = 11 mice; Mifepristone+control: n = 12 mice; Mifepristone+7d P-FS: n = 13 mice; Spironolactone+control: n = 14 mice; Spironolactone+7d P-FS: n = 14 mice	FS treatment	Two-way ANOVA	F (1, 70) = 12.85	P = 0.0018
				Drug treatment	Two-way ANOVA	F (2, 70) = 2.212	P = 0.1171
				Interaction	Two-way ANOVA	F (2, 70) = 3.072	P = 0.0526
				Vehicle+control vs. Vehicle+7d P-FS	Bonferroni post hoc comparison		P = 0.0422
				Vehicle+7d P-FS vs. Mifepristone+7d P-FS	Bonferroni post hoc comparison		P = 0.0850
				Vehicle+7d P-FS vs. Spironolactone+7d P-FS	Bonferroni post hoc comparison		P > 0.9999
	Supplementary Fig. 11h	Total distance traveled	Vehicle+control: n = 12 mice; Vehicle+7d P-FS: n = 11 mice; Mifepristone+control: n = 12 mice; Mifepristone+7d P-FS: n = 13 mice; Spironolactone+control: n = 14 mice; Spironolactone+7d P-FS: n = 14 mice	FS treatment	Two-way ANOVA	F (1, 70) = 4.435	P = 0.0388
				Drug treatment	Two-way ANOVA	F (2, 70) = 0.1229	P = 0.8845
				Interaction	Two-way ANOVA	F (2, 70) = 1.137	P = 0.3267
				Vehicle+control vs. Vehicle+7d P-FS	Bonferroni post hoc comparison		P > 0.9999
				Vehicle+7d P-FS vs. Mifepristone+7d P-FS	Bonferroni post hoc comparison		P > 0.9999
				Vehicle+7d P-FS vs. Spironolactone+7d P-FS	Bonferroni post hoc comparison		P > 0.9999
	Supplementary Fig. 11i	Time in open arms	Vehicle+control: n = 12 mice; Vehicle+7d P-FS: n = 11 mice; Mifepristone+control: n = 12 mice; Mifepristone+7d P-FS: n = 13 mice; Spironolactone+control: n = 14 mice; Spironolactone+7d P-FS: n = 14 mice	FS treatment	Two-way ANOVA	F (1, 70) = 16.44	P = 0.0001
				Drug treatment	Two-way ANOVA	F (2, 70) = 3.18	P = 0.0476
				Interaction	Two-way ANOVA	F (2, 70) = 3.706	P = 0.0295
				Vehicle+control vs. Vehicle+7d P-FS	Bonferroni post hoc comparison		P = 0.0054
				Vehicle+7d P-FS vs. Mifepristone+7d P-FS	Bonferroni post hoc comparison		P = 0.0446
				Vehicle+7d P-FS vs. Spironolactone+7d P-FS	Bonferroni post hoc comparison		P > 0.9999
	Supplementary Fig. 11j	Open arm entries	Vehicle+control: n = 13 mice; Vehicle+7d P-FS: n = 15 mice; Mifepristone+control: n = 12 mice; Mifepristone+7d P-FS: n = 13 mice; Spironolactone+control: n = 14 mice; Spironolactone+7d P-FS: n = 14 mice	FS treatment	Two-way ANOVA	F (1, 70) = 33.14	P < 0.0001
				Drug treatment	Two-way ANOVA	F (2, 70) = 2.917	P = 0.0607
				Interaction	Two-way ANOVA	F (2, 70) = 9.964	P = 0.0002
				Vehicle+control vs. Vehicle+7d P-FS	Bonferroni post hoc comparison		P < 0.0001
				Vehicle+7d P-FS vs. Mifepristone+7d P-FS	Bonferroni post hoc comparison		P = 0.0003
				Vehicle+7d P-FS vs. Spironolactone+7d P-FS	Bonferroni post hoc comparison		P > 0.9999
	Supplementary Fig. 11m	Number of action potential	Vehicle+control: n = 13 neurons/4 mice; Vehicle+7d P-FS: n = 15 neurons/4 mice; Matyrapone+control: n = 12 neurons/4 mice; Matyrapone+7d P-FS: n = 15 neurons/4 mice; Mifepristone +control: n = 14 neurons/4 mice; Mifepristone +7d P-FS: n = 14 neurons/4 mice	Interaction (drug*stress*injrection current)	Three-way RM ANOVA	F (8, 308) = 3.019	P = 0.0028
				Interaction (drug*stress)	Three-way RM ANOVA	F (2, 77) = 2.152	P = 0.1233
				Interaction (stress*injrection current)	Three-way RM ANOVA	F (8, 308) = 1.078	P = 0.3672
				Interaction (drug*injrection current)	Three-way RM ANOVA	F (8, 308) = 1.501	P = 0.1559
				stress	Three-way RM ANOVA	F (1, 77) = 1.886	P = 0.1737
				drug	Three-way RM ANOVA	F (2, 77) = 3.023	P = 0.0545
				injrection current	Three-way RM ANOVA	F (4, 308) = 674.308	P < 0.0001
				Control +Vehicle vs. 7d P-FS +Vehicle 50pA	Bonferroni post hoc comparison		P = 0.1141
				Control +Vehicle vs. 7d P-FS +Vehicle 100pA	Bonferroni post hoc comparison		P = 0.3746
				Control +Vehicle vs. 7d P-FS +Vehicle 150pA	Bonferroni post hoc comparison		P = 0.3514
				Control +Vehicle vs. 7d P-FS +Vehicle 200pA	Bonferroni post hoc comparison		P = 0.0061
				Control +Vehicle vs. 7d P-FS +Vehicle 250pA	Bonferroni post hoc comparison		P = 0.0006
				7d P-FS +Vehivle vs. 7d P-FS +Matyrapone 50pA	Bonferroni post hoc comparison		P = 0.3040
				7d P-FS +Vehivle vs. 7d P-FS +Matyrapone 100pA	Bonferroni post hoc comparison		P = 0.4170
				7d P-FS +Vehivle vs. 7d P-FS+Matyrapone 150pA	Bonferroni post hoc comparison		P = 0.1481
				7d P-FS +Vehivle vs. 7d P-FS +Matyrapone 200pA	Bonferroni post hoc comparison		P = 0.0070
				7d P-FS +Vehivle vs. 7d P-FS +Matyrapone 250pA	Bonferroni post hoc comparison		P = 0.0048
				7d P-FS +Vehivle vs. 7d P-FS +Mifepristone 50pA	Bonferroni post hoc comparison		P = 0.3219
				7d P-FS +Vehivle vs. 7d P-FS +Mifepristone 100pA	Bonferroni post hoc comparison		P = 0.3545
				7d P-FS +Vehivle vs. 7d P-FS +Mifepristone 150pA	Bonferroni post hoc comparison		P = 0.7676
				7d P-FS +Vehivle vs. 7d P-FS +Mifepristone 200pA	Bonferroni post hoc comparison		P = 0.0725
				7d P-FS +Vehivle vs. 7d P-FS +Mifepristone 250pA	Bonferroni post hoc comparison		P = 0.0092
	Supplementary Fig. 11o	mEPSC frequency	Vehicle+control: n = 12 neurons/3 mice; Vehicle+7d P-FS: n = 13 neurons/4 mice; Metyratone+control: n =15 neurons/4 mice; Metyratone +7d P-FS: n = 16 neurons/4 mice; Mifepistone+control: n = 15 neurons/4 mice; Mifepistone +7d P-FS: n = 13 neurons/4 mice		Kruskal-Wallis test		P = 0.0005
				Vehicle+control vs. Vehicle+7d P-FS	Bonferroni post hoc comparison		P = 0.0009
				Vehicle+7d P-FS vs. Metyratone +7d P-FS	Bonferroni post hoc comparison		P = 0.0101
				Vehicle+7d P-FS vs. Mifepistone +7d P-FS	Bonferroni post hoc comparison		P = 0.0311
	Supplementary Fig. 11p	mEPSC amplitude	Vehicle+control: n = 12 neurons/3 mice; Vehicle+7d P-FS: n = 13 neurons/4 mice; Metyratone+control: n =15 neurons/4 mice; Metyratone +7d P-FS: n = 16 neurons/4 mice; Mifepistone+control: n = 15 neurons/4 mice; Mifepistone +7d P-FS: n = 13 neurons/4 mice		Kruskal-Wallis test		P = 0.0837
	Supplementary Fig. 12b	Freezing (%)	Vehicle+control: n = 12 mice; Vehicle+7d P-FS: n = 14 mice; Mifepristone+control: n = 12 mice; Mifepristone+7d P-FS: n = 12 mice		Kruskal-Wallis test		P < 0.0001
				Vehicle+control vs. Vehicle+7d P-FS	Bonferroni post hoc comparison		P < 0.0001
				Vehicle+7d P-FS vs. Mifepistone +7d P-FS	Bonferroni post hoc comparison		P = 0.0017
	Supplementary Fig. 13c	Time in center area	Vehicle+control: n = 13 mice; Vehicle+7d P-FS: n = 12 mice; Mifepristone+control: n = 14 mice; Mifepristone+7d P-FS: n = 14 mice		Kruskal-Wallis test		p = 0.0104
				Vehicle+control vs. Vehicle+7d P-FS	Bonferroni post hoc comparison		P = 0.0131
				Vehicle+7d P-FS vs. Mifepistone +7d P-FS	Bonferroni post hoc comparison		P = 0.0351
	Supplementary Fig. 13d	Total distance traveled	Vehicle+control: n = 13 mice; Vehicle+7d P-FS: n = 12 mice; Mifepristone+control: n = 14 mice; Mifepristone+7d P-FS: n = 14 mice		Kruskal-Wallis test		p = 0.2078
	Supplementary Fig. 13e	Time in open arms	Vehicle+control: n = 13 mice; Vehicle+7d P-FS: n = 12 mice; Mifepristone+control: n = 14 mice; Mifepristone+7d P-FS: n = 14 mice	FS treatment	Two-way ANOVA	F (1, 49) = 10.25	P = 0.0024
				Mifepristone treatment	Two-way ANOVA	F (1, 49) = 3.447	P = 0.0694
				Interaction	Two-way ANOVA	F (1, 49) = 5.879	P = 0.0191
				Vehicle+control vs. Vehicle+7d P-FS	Bonferroni post hoc comparison		p = 0.0019
				Vehicle+7d P-FS vs. Mifepistone +7d P-FS	Bonferroni post hoc comparison		p = 0.0257
	Supplementary Fig. 13f	Open arm entries	Vehicle+control: n = 13 mice; Vehicle+7d P-FS: n = 12 mice; Mifepristone+control: n = 14 mice; Mifepristone+7d P-FS: n = 14 mice	FS treatment	Two-way ANOVA	F (1, 49) = 5.936	P = 0.0185
				Mifepristone treatment	Two-way ANOVA	F (1, 49) = 5.922	P = 0.0186
				Interaction	Two-way ANOVA	F (1, 49) = 4.897	P = 0.0316
				Vehicle+control vs. Vehicle+7d P-FS	Bonferroni post hoc comparison		p = 0.0146
				Vehicle+7d P-FS vs. Mifepistone +7d P-FS	Bonferroni post hoc comparison		p = 0.0125
	Supplementary Fig. 14b	Freezing (%)	Vehicle+control: n = 13 mice; Vehicle+7d P-FS: n = 12mice; Mifepristone+control: n = 14 mice; Mifepristone+7d P-FS: n = 14 mice	FS treatment	Two-way ANOVA	F (1, 49) = 78.13	P < 0.0001
				Mifepristone treatment	Two-way ANOVA	F (1, 49) = 63.17	P < 0.0001
				Interaction	Two-way ANOVA	F (1, 49) = 41.85	P < 0.0001
				Vehicle+control vs. Vehicle+7d P-FS	Bonferroni post hoc comparison		P < 0.0001
				Vehicle+7d P-FS vs. Mifepistone +7d P-FS	Bonferroni post hoc comparison		P < 0.0001
	Supplementary Fig. 15d	Number of action potential	Vehicle+control: n = 13 neurons/4 mice; Vehicle+7d P-FS: n = 13 neurons/4 mice; Mifepristone+control: n = 13 neurons/4 mice; Mifepristone+7d P-FS: n = 14 neurons/4 mice	Interaction (drug*stress*injrection current)	Three-way RM ANOVA	F(4, 196) = 7.732	P < 0.0001
				Interaction (drug*stress)	Three-way RM ANOVA	F (1, 49) = 19.67	P < 0.0001
				Interaction (stress*injrection current)	Three-way RM ANOVA	F (4, 196) = 6.907	P < 0.0001
				Interaction (drug*injrection current)	Three-way RM ANOVA	F (4, 196) = 2.130	P = 0.0785
				stress	Three-way RM ANOVA	F (1, 49) = 12.21	P = 0.0010
				drug	Three-way RM ANOVA	F (1, 49) = 5.616	P = 0.0218
				injrection current	Three-way RM ANOVA	F (4, 196) = 591.1	P < 0.0001
				Control +Vehicle vs. 7d P-FS +Vehicle 50pA	Bonferroni post hoc comparison		P = 0.1593
				Control +Vehicle vs. 7d P-FS +Vehicle 100pA	Bonferroni post hoc comparison		P = 0.0029
				Control +Vehicle vs. 7d P-FS +Vehicle 150pA	Bonferroni post hoc comparison		p < 0.0001
				Control +Vehicle vs. 7d P-FS +Vehicle 200pA	Bonferroni post hoc comparison		p < 0.0001
				Control +Vehicle vs. 7d P-FS +Vehicle 250pA	Bonferroni post hoc comparison		p < 0.0001
				7d P-FS +Vehivle vs. 7d P-FS +Mifepristone 50pA	Bonferroni post hoc comparison		P = 0.1520
				7d P-FS +Vehivle vs. 7d P-FS +Mifepristone 100pA	Bonferroni post hoc comparison		P = 0.0010
				7d P-FS +Vehivle vs. 7d P-FS +Mifepristone 150pA	Bonferroni post hoc comparison		P = 0.0024
				7d P-FS +Vehivle vs. 7d P-FS +Mifepristone 200pA	Bonferroni post hoc comparison		p < 0.0001
				7d P-FS +Vehivle vs. 7d P-FS +Mifepristone 250pA	Bonferroni post hoc comparison		p < 0.0001
	Supplementary Fig. 15f	mEPSC frequency	Vehicle+control: n = 14 neurons/4 mice; Vehicle+7d P-FS: n = 14 neurons/4 mice; Mifepristone+control: n = 15 neurons/4 mice; Mifepristone+7d P-FS: n = 14 neurons/4 mice	FS treatment	Two-way ANOVA	F (1, 53) = 8.850	P = 0.0044
				Mifepristone treatment	Two-way ANOVA	F (1, 53) = 7.262	P = 0.0094
				Interaction	Two-way ANOVA	F (1, 53) = 5.299	P = 0.0253
				Vehicle+control vs. Vehicle+7d P-FS	Bonferroni post hoc comparison		P = 0.0031
				Vehicle+7d P-FS vs. Mifepristone+7d P-FS	Bonferroni post hoc comparison		P = 0.0056
	Supplementary Fig. 15g	mEPSC amplitude	Vehicle+control: n = 14 neurons/4 mice; Vehicle+7d P-FS: n = 14 neurons/4 mice; Mifepristone+control: n = 15 neurons/4 mice; Mifepristone+7d P-FS: n = 14 neurons/4 mice	FS treatment	Two-way ANOVA	F (1, 53) = 0.05409	P = 0.8170
				Mifepristone treatment	Two-way ANOVA	F (1, 53) = 0.6027	P = 0.4410
				Interaction	Two-way ANOVA	F (1, 53) = 2.791	P = 0.1007
	Supplementary Fig. 16c	Nr3c1 mRNA relative expression (fold of control)	Control: n = 6 mice; 7d P-FS: n = 7 mice	Control vs. 7d P-FS	Two-tailed unpaired t test	t(11) = 1.446	P = 0.1760
		Nr3c2 mRNA relative expression (fold of control)	Control: n = 6 mice; 7d P-FS: n = 7 mice	Control vs. 7d P-FS	Two-tailed unpaired t test	t(11) = 1.115	P = 0.2888
		Hsp90 mRNA relative expression (fold of control)	Control: n = 6 mice; 7d P-FS: n = 7 mice	Control vs. 7d P-FS	Two-tailed unpaired t test	t(11) = 0.9934	P = 0.3419
		Fkbp5 mRNA relative expression (fold of control)	Control: n = 6 mice; 7d P-FS: n = 7 mice	Control vs. 7d P-FS	Mann-Whitney U test	U = 15	P = 0.4452
		Sgk1 mRNA relative expression (fold of control)	Control: n = 6 mice; 7d P-FS: n = 7 mice	Control vs. 7d P-FS	Two-tailed unpaired t test	t(11) = 0.3217	P = 0.7537
		Nfkbia mRNA relative expression (fold of control)	Control: n = 6 mice; 7d P-FS: n = 7 mice	Control vs. 7d P-FS	Two-tailed unpaired t test	t(11) = 0.653	P = 0.5272
		Klf9 mRNA relative expression (fold of control)	Control: n = 6 mice; 7d P-FS: n = 7 mice	Control vs. 7d P-FS	Two-tailed unpaired t test	t(11) = 1.136	P = 0.2801
		Smo mRNA relative expression (fold of control)	Control: n = 6 mice; 7d P-FS: n = 7 mice	Control vs. 7d P-FS	Two-tailed unpaired t test	t(11) = 1.566	P = 0.1456
		Per1 mRNA relative expression (fold of control)	Control: n = 6 mice; 7d P-FS: n = 7 mice	Control vs. 7d P-FS	Mann-Whitney U test	U = 19	P = 0.8357
	Supplementary Fig. 16e	Number of dots per cell	Control: n = 5 mice; 7d P-FS: n = 5 mice	Control vs. 7d P-FS	Two-tailed unpaired t test	t(8) = 1.975	P = 0.0837
	Supplementary Fig. 17b	pCREB Ser133 phosphorylation level (% of mCherry)	mCherry: n = 5 mice; Sgk1-DN: n = 5 mice	mCherry vs. Sgk1-DN	Two-tailed unpaired t test	t(8) = 3.795	P = 0.0053
	Supplemental Fig. 18a	Time in center area	mCherry: n = 6 mice; Sgk1-DN: n = 6 mice	Sgk1-DN treatment	Two-way RM ANOVA	F (1, 10) = 3.113	P = 0.1081
				FS treatment	Two-way RM ANOVA	F (1, 10) = 5.144	P = 0.0467
				Interaction	Two-way RM ANOVA	F (1, 10) = 4.981	P = 0.0497
				mCherry (Pre-FS vs. 7d P-FS )	Bonferroni post hoc comparison		P = 0.0196
				Sgk1-DN (Pre-FS vs. 7d P-FS )	Bonferroni post hoc comparison		P > 0.9999
				Pre-FS (mCherry vs. Sgk1-DN )	Bonferroni post hoc comparison		P > 0.9999
				7d P-FS (mCherry vs. Sgk1-DN )	Bonferroni post hoc comparison		P = 0.0227
	Supplemental Fig. 18b	Total distance traveled	mCherry: n = 6 mice; Sgk1-DN: n = 6 mice	Sgk1-DN treatment	Two-way RM ANOVA	F (1, 10) = 0.4153	P = 0.5338
				FS treatment	Two-way RM ANOVA	F (1, 10) = 2.239	P = 0.1654
				Interaction	Two-way RM ANOVA	F (1, 10) = 0.03391	P = 0.8576
	Supplemental Fig. 18c	Time in open arms	mCherry: n = 6 mice; Sgk1-DN: n = 6 mice	Sgk1-DN treatment	Two-way RM ANOVA	F (1, 10) = 2.907	P = 0.1190
				FS treatment	Two-way RM ANOVA	F (1, 10) = 11.49	P = 0.0069
				Interaction	Two-way RM ANOVA	F (1, 10) = 4.719	P = 0.0549
				mCherry (Pre-FS vs. 7d P-FS )	Bonferroni post hoc comparison		P = 0.0056
				Sgk1-DN (Pre-FS vs. 7d P-FS )	Bonferroni post hoc comparison		P = 0.8186
				Pre-FS (mCherry vs. Sgk1-DN )	Bonferroni post hoc comparison		P = 0.7536
				7d P-FS (mCherry vs. Sgk1-DN )	Bonferroni post hoc comparison		P = 0.0621
	Supplemental Fig. 18d	Open arm entries	mCherry: n = 6 mice; Sgk1-DN: n = 6 mice	Sgk1-DN treatment	Two-way RM ANOVA	F (1, 10) = 4.992	P = 0.0495
				FS treatment	Two-way RM ANOVA	F (1, 10) = 3.106	P = 0.1085
				Interaction	Two-way RM ANOVA	F (1, 10) = 5.274	P = 0.0445
				mCherry (Pre-FS vs. 7d P-FS )	Bonferroni post hoc comparison		P = 0.0333
				Sgk1-DN (Pre-FS vs. 7d P-FS )	Bonferroni post hoc comparison		P > 0.9999
				Pre-FS (mCherry vs. Sgk1-DN )	Bonferroni post hoc comparison		P > 0.9999
				7d P-FS (mCherry vs. Sgk1-DN )	Bonferroni post hoc comparison		P = 0.0093
	Supplementary Fig. 19c	Time in center area	mCherry: n = 14 mice; Sgk1-OE: n = 15 mice	mCherry vs. Sgk1-OE	Two-tailed unpaired t test	t(27) = 0.4993	P = 0.6216
	Supplementary Fig. 19d	Total distance traveled	mCherry: n = 14 mice; Sgk1-OE: n = 15 mice	mCherry vs. Sgk1-OE	Two-tailed unpaired t test	t(27) = 1.212	P = 0.2361
	Supplementary Fig. 19e	Time in open arms	mCherry: n = 14 mice; Sgk1-OE: n = 15 mice	mCherry vs. Sgk1-OE	Two-tailed unpaired t test	t(27) = 1.403	P = 0.1720
	Supplementary Fig. 19f	Open arm entries	mCherry: n = 14 mice; Sgk1-OE: n = 15 mice	mCherry vs. Sgk1-OE	Two-tailed unpaired t test	t(27) = 1.665	P = 0.1075
	Supplemental Fig. 20a	Time in center area	mCherry: n = 6 mice; Sgk1-OE: n = 6 mice	Sgk1-OE treatment	Two-way RM ANOVA	F (1, 10) = 0.9569	P = 0.3510
				Sub-FS treatment	Two-way RM ANOVA	F (1, 10) = 1.666	P = 0.2258
				Interaction	Two-way RM ANOVA	F (1, 10) = 6.302	P = 0.0309
				mCherry (Pre-sub-FS vs. 7d P-sub-FS )	Bonferroni post hoc comparison		P = 0.8174
				Sgk1-OE (Pre-sub-FS vs. 7d P-sub-FS )	Bonferroni post hoc comparison		P = 0.0456
				Pre-sub-FS (mCherry vs. Sgk1-OE )	Bonferroni post hoc comparison		P = 0.3539
				7d P-sub-FS (mCherry vs. Sgk1-OE)	Bonferroni post hoc comparison		P = 0.0351
	Supplemental Fig. 20b	Total distance traveled	mCherry: n = 6 mice; Sgk1-OE: n = 6 mice	Sgk1-OE treatment	Two-way RM ANOVA	F (1, 10) = 0.5009	P = 0.4953
				Sub-FS treatment	Two-way RM ANOVA	F (1, 10) = 0.02463	P = 0.8784
				Interaction	Two-way RM ANOVA	F (1, 10) = 0.003689	P = 0.9528
	Supplemental Fig. 20c	Time in open arms	mCherry: n = 6 mice; Sgk1-OE: n = 6 mice	Sgk1-OE treatment	Two-way RM ANOVA	F (1, 10) = 1.886	P = 0.1996
				Sub-FS treatment	Two-way RM ANOVA	F (1, 10) = 7.461	P = 0.0211
				Interaction	Two-way RM ANOVA	F (1, 10) = 5.394	P = 0.0426
				mCherry (Pre-sub-FS vs. 7d P-sub-FS )	Bonferroni post hoc comparison		P > 0.9999
				Sgk1-OE (Pre-sub-FS vs. 7d P-sub-FS )	Bonferroni post hoc comparison		P = 0.0101
				Pre-sub-FS (mCherry vs. Sgk1-OE )	Bonferroni post hoc comparison		P > 0.9999
				7d P-sub-FS (mCherry vs. Sgk1-OE)	Bonferroni post hoc comparison		P = 0.0489
	Supplemental Fig. 20d	Open arm entries	mCherry: n = 6 mice; Sgk1-OE: n = 6 mice	Sgk1-OE treatment	Two-way RM ANOVA	F (1, 10) = 23.15	P = 0.0007
				Sub-FS treatment	Two-way RM ANOVA	F (1, 10) = 5.151	P = 0.0466
				Interaction	Two-way RM ANOVA	F (1, 10) = 5.739	P = 0.0376
				mCherry (Pre-sub-FS vs. 7d P-sub-FS )	Bonferroni post hoc comparison		P > 0.9999
				Sgk1-OE (Pre-sub-FS vs. 7d P-sub-FS )	Bonferroni post hoc comparison		P = 0.0161
				Pre-sub-FS (mCherry vs. Sgk1-OE )	Bonferroni post hoc comparison		P = 0.1861
				7d P-sub-FS (mCherry vs. Sgk1-OE)	Bonferroni post hoc comparison		P = 0.0001
