# Supplementary material for: Sgk1 upregulation in hippocampus-projecting amygdala neurons underlies the delayed onset of PTSD-like avoidance behavior
Source: Nat Commun. 2026 Apr 1;17:4683. doi: 10.1038/s41467-026-71129-0 (PMC13201608; doi:10.1038/s41467-026-71129-0)
Supplement: Supplementary file 4 — Supplementary Data 2 [file 41467_2026_71129_MOESM4_ESM.xlsx]

## Sheet: Sheet1
Primers used in this study
Primer	Direction	Sequence	Source
Oligo-dT30VN Primer	/	5′–AAGCAGTGGTATCAACGCAGAGTACT30VN-3′	Takara
TSO	/	5′-AAGCAGTGGTATCAACGCAGAGTACATrGrG+G-3′	Takara
IS PCR primers	/	5′-AAGCAGTGGTATCAACGCAGAGT-3′	Takara
Nr3c1	Forward	5’-GGCAGCGGTTTTATCAACTG-3’	Sangon Biotech
	Reverse	5’-TCAGCTAACATCTCTGGGAATTC-3’	Sangon Biotech
Nr3c2	Forward	5’-GCATCAGTCTGCCATGTATGAG-3’	Sangon Biotech
	Reverse	5’-CTCTTGAGGCCATCTTTTGG-3’	Sangon Biotech
Hsp90	Forward	5’-CCAGTTTGGTGTCGGTTTCTAT-3’	Sangon Biotech
	Reverse	5’-CTGGGTATCGTTGTTGTGTTTTG-3’	Sangon Biotech
Fkbp5	Forward	5’-GTCCAAAGCCTCAGAGTCGTTC-3’	Sangon Biotech
	Reverse	5’-AGCCTTTCTCATTGGCACTGTC-3’	Sangon Biotech
Sgk1	Forward	5’-TGTCTTGGGGCTGTCCTGTATG-3’	Sangon Biotech
	Reverse	5’-GCTTCTGCTGCTTCCTTCACAC-3’	Sangon Biotech
Nfkbia	Forward	5’-GCCAGGAATTGCTGAGGCACTT-3’	Sangon Biotech
	Reverse	5’-GTCTGCGTCAAGACTGCTACAC-3’	Sangon Biotech
Klf9	Forward	5’-CTACAGTGGCTGTGGGAAAGTC-3’	Sangon Biotech
	Reverse	5’-CTCATCCGAGCGCGAGAACTTT-3’	Sangon Biotech
Smo	Forward	5’-CTGACTGGCGGAACTCCAATCG-3’	Sangon Biotech
	Reverse	5’-CAGACTACTCCAGCCATCAAGG-3’	Sangon Biotech
Per1	Forward	5’-GAAACCTCTGGCTGTTCCTACC-3’	Sangon Biotech
	Reverse	5’-AGGCTGAAGAGGCAGTGTAGGA-3’	Sangon Biotech
Gapdh	Forward	5’-CATCACTGCCACCCAGAAGACTG-3’	Sangon Biotech
	Reverse	5’-ATGCCAGTGAGCTTCCCGTTCAG-3’	Sangon Biotech
