# Supplementary material for: Sgk1 upregulation in hippocampus-projecting amygdala neurons underlies the delayed onset of PTSD-like avoidance behavior
Source: Nat Commun. 2026 Apr 1;17:4683. doi: 10.1038/s41467-026-71129-0 (PMC13201608; doi:10.1038/s41467-026-71129-0)
Supplement: Supplementary file 7 — Source data [file 41467_2026_71129_MOESM7_ESM.xlsx]

## Sheet: Fig. 1d
Control	1d P-FS	7d P-FS
65.5	31.6	35.6
48.2	39.2	30.1
34.2	43.1	48
87.6	33.2	26.8
45.1	28.3	12.6
41.6	41	33.6
28.2	57.4	34
68	61.3	25.8
69	25.6	33.8
35.5	36.9	26.7

## Sheet: Fig. 1e
Control	1d P-FS	7d P-FS
27.712	23.978	39.108
43.547	49.33	42.471
37.241	33.955	41.994
36.474	31.868	36.157
40.84	30.585	46.605
54.388	43.493	54.552
44.32	36.898	31.714
27.011	30.871	26.427
48.367	46.963	35.999
35.668	35.517	33.588

## Sheet: Fig. 1f
Control	1d P-FS	7d P-FS
42.8	10.2	33.8
41.2	31.2	37
113.5	52.7	3.5
50.9	17.7	35.8
85.2	17.1	13.6
19.7	41.2	14.4
44.5	77.6	28.2
34.4	27.5	17.6
26.8	28.3	17.5
57.2	42.8	15.5

## Sheet: Fig. 1g
Control	1d P-FS	7d P-FS
10	8	7
16	6	11
22	11	3
13	6	10
18	7	13
12	13	7
9	20	6
9	5	4
9	18	10
17	11	8

## Sheet: Fig. 1m
	Pre-FS							1d P-FS							7d P-FS
Control	3.07648	3.12154	3.97474	2.57338	2.33542	0.84936		2.95263	2.73385	2.34441	3.06781	4.9842	3.00032		2.93613	-0.18303	1.9486	0.09176	1.92295	3.57312
FS	3.40731	3.69821	0.55024	3.45707	2.64356	3.16111		1.50432	4.27859	-0.13968	3.57722	4.92313	4.54495		7.81839	4.73586	3.82767	5.90797	8.25118	4.67989

## Sheet: Fig. 1p
	Pre-FS							1d P-FS							7d P-FS
Control	7.56518	3.3977	6.92778	5.48129	3.50235	6.11688		11.5996	5.44313	3.02282	7.85138	7.87308	7.16793		4.59492	6.78933	5.28652	6.27237	5.02967	7.56116
FS	9.34252	3.00571	4.79367	6.02533	10.5517	8.85557		6.20781	8.19806	5.832	6.37336	9.011	4.492		19.122	12.8599	8.76794	9.19713	14.3678	9.572

## Sheet: Fig. 1s
Control	1d P-FS	7d P-FS
29.445	26.7643	35.8158
10.4504	30.7105	31.7636
19.5365	15.5183	60.127
40.9207	29.3406	101.475
30.1922	87.209	140.132
32.294	42.7206	76.6869

## Sheet: Fig. 2e
	Pre-FS							1d P-FS							7d P-FS
Control	2.10916	3.21153	5.99855	3.28536	5.6444	3.01449		4.31851	1.83724	6.23061	6.40111	6.4885	5.14298		1.99505	4.30163	6.86954	4.64518	5.64798	4.384
FS	3.27311	3.61821	5.23164	1.55517	2.9986	3.38946		4.99256	3.52684	6.92633	1.88573	5.8998	3.7429		11.1815	8.04613	11.8389	7.18557	5.64798	8.23551

## Sheet: Fig. 2h
	Pre-FS							1d P-FS							7d P-FS
Control	4.3028	6.53356	8.12836	8.24984	4.50855	3.52976		3.86332	6.32287	3.89635	5.14705	6.89156	0.567		8.57626	6.41601	4.98235	5.96536	4.1085	4.55163
FS	4.79431	5.14847	3.00136	2.39764	5.83706	7.78152		6.42677	8.39528	2.40701	1.18205	2.47914	3.52299		8.65132	10.6399	10.0058	12.2803	7.63598	13.8614

## Sheet: Fig. 2m
	Pre-FS							1d P-FS							7d P-FS
Control	0.02506	-0.61857	0.95091	1.33227	6.12285	1.872		2.25091	-0.83377	2.64126	1.61231	4.03433	2.24517		-1.17044	-0.58436	0.20594	6.38356	3.256	2.962
FS	2.39842	-0.50304	1.94631	1.394	1.062	2.187		3.20385	-0.31581	3.81274	2.45451	1.92328	2.76569		3.21968	0.62915	2.30934	-0.528	-1.294	1.637

[truncated: 121 more sheets: Fig. 2p, Fig. 2s, Fig. 2t, Fig. 2w, Fig. 2x, Fig. 3c , Fig. 3f , Fig. 3h , Fig. 3i , Fig. 3k , Fig. 3l , Fig. 3n , Fig. 3o , Fig. 3q , Fig. 3r , Fig. 4d, Fig. 4e, Fig. 4f, Fig. 4g, Fig. 5b  …]
